# Supplementary material for: TMS-Induced Central Motor Conduction Time at the Non-Infarcted Hemisphere Is Associated with Spontaneous Motor Recovery of the Paretic Upper Limb after Severe Stroke
Source: Brain Sci. 2021 May 15;11(5):648. doi: 10.3390/brainsci11050648 (PMC8157217; doi:10.3390/brainsci11050648)
Supplement: Supplementary file 1 [file brainsci-11-00648-s001.zip]

Archive with 1 entries (1 files):
- brainsci-1192017-supplementary.pdf
